# Supplementary material for: Towards multi-order hard X-ray imaging with multilayer zone plates
Source: J Appl Crystallogr. 2015 Jan 30;48(Pt 1):116–24. doi: 10.1107/S1600576714026016 (PMC4453173; doi:10.1107/S1600576714026016)
Supplement: Supplementary file 3 [file j-48-00116-sup3.txt]

/* holographic STXM algorithm
 * Supplemental Material to ``Towards multi-order hard x-ray imaging with multilayer zone plates''
 * Physical Review X (submitted, 2014)
 * contact: Markus Osterhoff <mosterh1@gwdg.de>
 * 
 * Short Summary:
 * This C code programme reads the HDF5 holosiemens.h5 and performs
 * a holographic STXM (center of mass ~ differential phase contrast)
 * algorithms, with selectable detector ROI.
 *
 * compilation tested with gcc 4.4 and 4.6:
 * gcc -o holosiemens holosiemens.c -Wall -O2 -lhdf5
 * 
 * run:
 * for interactive mode: ./holosiemens 
 * with predefined ROI:  ./holosiemens 310 90 16 100
 *
 * output will be to file holo.dat
 * as binary matrix of doubles;
 *
 * use e.g. gnuplot:
 * plot 'holo.dat' binary array=161x161 flip=y format='%double' with image
 *
 */

/* standard library and HDF 5 library */
#include <stdio.h>
#include <stdlib.h>
#include <errno.h>
#include <string.h>
#include <math.h>
#include <hdf5.h>

/* structures */
struct roi {
    int left;
    int top;
    int width;
    int height;
};

struct hdf5 {
    uint16_t* data;
    int xmax, ymax;
    int Xmax, Ymax;
};

/* function prototypes */

int open_hdf5(const char* fname, const char* dname, struct hdf5* hdf5, struct roi* roi);
double* holostxm(struct hdf5* hdf5, struct roi* roi);

int interactive = 0;

/* MAIN FUNCTION
 *
 * parse programme arguments
 * parse ROI,
 * delegate reading of HDF 5 file,
 * delegate calculation of holo-STXM,
 * write output to file,
 * clean up.
 */
int main(int argc, const char* argv[])
{
    int ret = 0;
    struct roi roi;
    struct hdf5 hdf5;
    const char* fname = "holosiemens.h5";
    const char* dname = "pilatus";
    hdf5.data = NULL;
    double* stxm = NULL;
    FILE* f = NULL;
    const char* outname = "holo.dat";

    if (argc != 1 && argc != 5)
    {
	fprintf(stderr, "usage: %s [<roi left> <roi top> <roi width> <roi height>]\n", argv[0]);
	ret = -1;
	goto cleanup;
    }

    /* if no argument given, go into interactive loop */
    if (argc == 1)
    {
	interactive = 1;

	/* open HDF 5 data file */
	ret = open_hdf5(fname, dname, &hdf5, &roi);
	if (ret < 0)
	    goto err;

	fprintf(stdout, "Interactive mode. Please insert four numbers, representing [left top width height] of ROI, and press enter.\n");
	fprintf(stdout, "Insert one negative component to quit.\n");
	fprintf(stdout, "For full module, insert   0   0 487 195\n");
	fprintf(stdout, "For +1st ROI,    insert 310  90  16 100\n");
	fprintf(stdout, "For -1st ROI a,  insert 200  48  16  16\n");
	fprintf(stdout, "For -1st ROI b,  insert 210  48  16  16\n");
	fprintf(stdout, "For -1st ROI c,  insert 220  48  16  16\n");
	fprintf(stdout, "For -1st ROI d,  insert 200  38  16  16\n");
	fprintf(stdout, "For -1st ROI e,  insert 210  38  16  16\n");
	fprintf(stdout, "For -1st ROI f,  insert 220  38  16  16\n");
        
	/* get ROI from user, do the holostxm, write output file */
	while (1)
	{
	    do {
		fprintf(stdout, "ROI > ");
		fflush(stdout);
	    } while (fscanf(stdin, "%d %d %d %d", &roi.left, &roi.top, &roi.width, &roi.height) != 4);
	    if (roi.left<0 || roi.top<0 || roi.width<0 || roi.height<0)
		goto cleanup;

	    fprintf(stdout, "\tcalculating holo-STXM, please stand by ...\n");
	    stxm = holostxm(&hdf5, &roi);
	    if (stxm == NULL)
		goto err;

	    fprintf(stdout, "\twriting holo-STXM as binary double matrix to [%s]\n", outname);
	    f = fopen(outname, "wb");
	    if (f == NULL)
	    {
		fprintf(stderr, "error opening file (%s)\n", strerror(errno));
		ret = -1;
		goto cleanup;
	    }
	    fwrite(stxm, sizeof(double), hdf5.Xmax*hdf5.Ymax, f);
	    fclose(f);
	    f = NULL;
	    /* clean up after each interactive run */
	    if (stxm     ) free(stxm     ); stxm      = NULL;
	}
    }
    else
    {
	/* get ROI from arguments, do the holostxm, write output file */
	roi.left   = atoi(argv[1]);
	roi.top    = atoi(argv[2]);
	roi.width  = atoi(argv[3]);
	roi.height = atoi(argv[4]);

	fprintf(stdout, "\troi size: [%3u %3u %3u %3u]\n",
		roi.left, roi.top, roi.width, roi.height);

	ret = open_hdf5(fname, dname, &hdf5, &roi);
	if (ret < 0)
	    goto err;

	fprintf(stdout, "calculating holo-STXM, please stand by ...\n");
	stxm = holostxm(&hdf5, &roi);
	if (stxm == NULL)
	    goto err;

	fprintf(stdout, "writing holo-STXM as binary double matrix to [%s]\n", outname);
	f = fopen(outname, "wb");
	if (f == NULL)
	{
	    fprintf(stderr, "error opening file (%s)\n", strerror(errno));
	    ret = -1;
	    goto cleanup;
	}
	fwrite(stxm, sizeof(double), hdf5.Xmax*hdf5.Ymax, f);
	fclose(f);
	f = NULL;
    }

    /* cleanup */
cleanup:
    if (hdf5.data) free(hdf5.data); hdf5.data = NULL;
    if (stxm     ) free(stxm     ); stxm      = NULL;
    if (f        ) fclose(f      ); f         = NULL;
    return ret;

err:
    fprintf(stderr, "exiting...\n");
    goto cleanup;
}

/* open HDF5 file called fname, read dataset called dname */
int open_hdf5(const char* fname, const char* dname, struct hdf5* hdf5, struct roi* roi)
{
    int ret = 0;
    herr_t status;
    hid_t file_id     = -1;
    hid_t data_id     = -1;
    hid_t filespace   = -1;
    hid_t memspace    = -1;
    int rank;
    hsize_t dims[4];
    unsigned long int length;

    if (fname == NULL)
	goto err;

    fprintf(stdout, "opening file [%s] and reading data set [%s]\n", fname, dname);

    /* open file */
    file_id = H5Fopen(fname, H5P_DEFAULT, H5F_ACC_RDONLY);
    if (file_id < 0)
	goto err;

    /* open data set */
    data_id = H5Dopen2(file_id, dname, H5P_DEFAULT);
    if (data_id < 0)
	goto err;

    /* get and check rank, dimensions */
    filespace = H5Dget_space(data_id);    /* Get filespace handle first. */
    rank      = H5Sget_simple_extent_ndims(filespace);
    if (rank != 4)
    {
	fprintf(stderr, "error: rank is %d, but %d expected\n", rank, 4);
	ret = -1;
	goto cleanup;
    }
    status = H5Sget_simple_extent_dims(filespace, dims, NULL);
    fprintf(stdout, "\tdataset dimensions: [%3u %3u %3u %3u]\n",
	    (unsigned int)dims[0], (unsigned int)dims[1], (unsigned int)dims[2], (unsigned int)dims[3]);

    /* set number of pixels (xmax, ymax) and number of images (Xmax, Ymax) */
    hdf5->Ymax = dims[0];
    hdf5->Xmax = dims[1];
    hdf5->ymax = dims[2];
    hdf5->xmax = dims[3];
    length     = sizeof(uint16_t) * hdf5->xmax * hdf5->ymax * hdf5->Xmax * hdf5->Ymax;

    /* check ROI */
    if (interactive == 0)
    {
	if (roi->left < 0 || roi->left+roi->width > hdf5->xmax)
	{
	    fprintf(stdout, "error: horizontal ROI [%d:%d] outside image [%d:%d].\n",
		    roi->left, roi->left+roi->width,
		    0, hdf5->xmax);
	    ret = -1;
	    goto cleanup;
	}
	if (roi->top  < 0 || roi->top+roi->height > hdf5->ymax)
	{
	    fprintf(stdout, "error: vertical ROI [%d:%d] outside image [%d:%d].\n",
		    roi->top, roi->top+roi->height,
		    0, hdf5->ymax);
	    ret = -1;
	    goto cleanup;
	}
    }

    /* allocate memory and read data */
    hdf5->data = (uint16_t*) malloc(length);
    if (hdf5->data == NULL)
    {
	fprintf(stderr, "error allocating %.3f GiB of memory (%s)\n", 1.0*length/1024/1024/1024, strerror(errno));
	ret = -1;
	goto cleanup;
    }

    fprintf(stdout, "\t%.3f GiB of memory allocated @ %p\n",
	    1.0*length/1024/1024/1024, hdf5->data);
    memspace = H5Screate_simple(rank, dims, NULL);
    fprintf(stdout, "\treading, please stand by ...\n");
    status = H5Dread(data_id, H5T_NATIVE_UINT16, memspace, filespace, H5P_DEFAULT, hdf5->data);

cleanup:
    if (filespace >= 0) status = H5Sclose(filespace); filespace = -1;
    if (memspace  >= 0) status = H5Sclose(memspace ); memspace  = -1;
    if (data_id   >= 0) status = H5Dclose(data_id  ); data_id   = -1;
    if (file_id   >= 0) status = H5Fclose(file_id  ); file_id   = -1;

    return ret;

err:
    fprintf(stderr, "error opening HDF 5 file [%s]\n", fname);
    fprintf(stderr, "(%s)\n", strerror(errno));
    ret = -1;
    goto cleanup;
}

/* holographic STXM algorith
 *
 * loops over 2D images,
 * calculates horizontal centre of mass,
 * returns the result as double pointer
 */
double* holostxm(struct hdf5* hdf5, struct roi* roi)
{
    int ret = 0;
    double holo, norm, horz, value;
    int left   = roi->left;
    int top    = roi->top ;
    int right  = roi->left+roi->width ;
    int bottom = roi->top +roi->height;
    long int x, y;
    long int X, Y;
    long int XX, YY, xx, yy; /* array access */
    double* stxm = NULL;

    if (hdf5 == NULL)
    {
	fprintf(stderr, "hdf5 points to NULL\n");
	ret = -1;
	goto cleanup;
    }

    if (roi == NULL)
    {
	fprintf(stderr, "roi points to NULL\n");
	ret = -1;
	goto cleanup;
    }

    stxm = (double*) malloc(sizeof(double) * hdf5->Xmax*hdf5->Ymax);

    /* loop over images */
    for (Y=0; Y<hdf5->Ymax; Y++)
    {
	for (X=0; X<hdf5->Xmax; X++)
	{
	    YY   = Y * hdf5->Xmax*hdf5->ymax*hdf5->xmax;
	    XX   = X * hdf5->ymax*hdf5->xmax;
	    holo = 0.0;
	    norm = 0.0;

	    /* loop over ROI */
	    for (y=top; y<bottom; y++)
	    {

		for (x=left; x<right; x++)
		{
		    yy    = y * hdf5->xmax;
		    xx    = x;
		    value = hdf5->data[YY+XX+yy+xx];
		    horz  = x - 0.5*(left+right);
		    holo -= horz * value;
		    norm +=        value;
		}
	    }
	    stxm[Y*hdf5->Xmax + X] = holo / norm;

	}
    }

cleanup:
    return stxm;
}
