# Supplementary material for: Towards multi-order hard X-ray imaging with multilayer zone plates
Source: J Appl Crystallogr. 2015 Jan 30;48(Pt 1):116–24. doi: 10.1107/S1600576714026016 (PMC4453173; doi:10.1107/S1600576714026016)
Supplement: Supplementary file 4 [file j-48-00116-sup4.txt]

%% open HDF5 file, dataset pilatus
tic;
h5=hdf5read('holosiemens.h5', 'pilatus');
toc;
size(h5)

%% define ROI
ROI=1;

switch(ROI)
    case -1
        x=1;    y=1; w=487; h=195; % full module
    case 0
        x=311; y=90; w=16;  h=100; % +1 roi
    case 1
        x=200; y=48; w=16 ; h=16;  % -1 roi (a)
    case 2
        x=210; y=48; w=16;  h=16;  % -1 roi (b)
    case 3
        x=220; y=48; w=16;  h=16;  % -1 roi (c)
    case 4
        x=200; y=38; w=16;  h=16;  % -1 roi (d)
    case 5
        x=210; y=38; w=16;  h=16;  % -1 roi (e)
    case 6
        x=220; y=38; w=16;  h=16;  % -1 roi (f)
end

tic;
tmp = zeros(w, h, size(h5, 3), size(h5, 4));
tmp(:,:,:,:) = h5(x:x+w-1, y:y+h-1, :, :);
toc;

%% STXM with horizontal centre-of-mass
tic;

% horizontal factor to calculate first moment
horz = repmat( rot90((-w/2+.5:w/2-.5)), [1,h,size(h5, 3),size(h5, 4)]);

% allocate memory for result
stxm = zeros(size(h5, 3), size(h5, 4));

% horizontal centre of mass: sumsum of tmp.*horz, normalised by sumsum
stxm(:,:) = sum(sum(tmp.*horz, 2), 1) ./ sum(sum(tmp, 2), 1);

% plot the result, with real-space orientation
imagesc(flipud(rot90(stxm))); colormap gray; colorbar; size square;
toc;
